# Supplementary material for: Aerobic Training-Induced Changes in Sedentary Time, Non-Exercise Physical Activity, and Sleep Among Breast Cancer Survivors and Postmenopausal Women Without Cancer
Source: Healthcare (Basel). 2025 Sep 29;13(19):2471. doi: 10.3390/healthcare13192471 (PMC12524753; doi:10.3390/healthcare13192471)
Supplement: Supplementary file 1 [file healthcare-13-02471-s001.zip]

Archive with 2 entries (2 files):
- Materials and methods S1.pdf
- Supplementary Figure and Tables.pdf
